# Supplementary material for: The Homeobox Genes of Caenorhabditis elegans and Insights into Their Spatio-Temporal Expression Dynamics during Embryogenesis
Source: PLoS One. 2015 May 29;10(5):e0126947. doi: 10.1371/journal.pone.0126947 (PMC4448998; doi:10.1371/journal.pone.0126947)
Supplement: S1 Text — Extracted from WormBase release WS220 with BioMart. Microsoft Word document, zipped. (ZIP) [file pone.0126947.s006.zip]

Archive with 3 entries (2 files):
- S1Text.doc
- __MACOSX/
- __MACOSX/._S1Text.doc
